# Supplementary material for: E2F1 Orchestrates Transcriptomics and Oxidative Metabolism in Wharton’s Jelly-Derived Mesenchymal Stem Cells from Growth-Restricted Infants
Source: PLoS One. 2016 Sep 15;11(9):e0163035. doi: 10.1371/journal.pone.0163035 (PMC5025055; doi:10.1371/journal.pone.0163035)
Supplement: S1 Table — (XLSX) [file pone.0163035.s012.xlsx]

## Sheet: Sheet1
Tan et al., supplementary Table 1
mRNA Expression Primers
Gene	Forward Primer	Reverse Primer
E2F1	TCCAGGAAAAGGTGTGAAATCC	CGCTTGGTGGTCAGATTCAGT
ELOVL2	CGCTGCGGATCATGGAACA	AGAATCTCGCGGTCCAAACA
ACTB	CGAGGCCCCCCTGAAC	GTCTCAAACATGATCTGGGTCATC
LYRM5	CCCGCTTCGCAGTAGACG	TTTTATGCATAACATACTTTCCGGC
MAOA	TGGAGGAAGAACATATACTATAAGGAATGAG	GTTTTGGGTTGGTCCCACAT
mRNA Expression Primers (RNA-Seq Validation)
Gene	Forward Primer	Reverse Primer
FN1	TTAGAGTGTGTGTGTCTTGGTAATGG	TGATCAAAACACTTCTCAGCTATGG
NDC1	TGATAACCCAGGGCCAGTACA	GCAGGGCTACCAAAGCTGTTAG
TLN2	AAGCCATGAGCAAGCTGGAT	CTGATAGTCGACAAATGTTCCCTTT
RELL1	GAGGAAAAGGTTGAAAAGATAGAATTGA	TCATGATGTAGTGGACGATTTGC
RAB3D	AAGCTGCAGATCTGGGACACA	TGATTGGCGATGTCATACATGA
DENND2D	TCCCAAGCGGGAGAACCT	CCATCTGGGAAGCAGAACAAG
MCM7	ACCTACCAGCCGATCCAGTCT	CCTGGCTTGGGCACATG
IFI16	CGAAGATATACCAACGCTTGAAGA	GGCTGGTCCTTTTACTTTTAACTTTTC
CLK1	TGACGAACATCACAGTACATTGGT	ACCACCCTAGGGCTAAAATAACTTC
SKA3	GGAGAGGAAAGCGACTTTGAAG	TCTTGATTTTCCAATCTTGCTTTATC
ACRC	TGAGGAATGTCACACCCATGAA	GGACTCTCATCGTCGCTGTTT
TJP2	ACCCTACAAAAGGATTCCAAAAGA	TGACGTTTCTCCATTTTCAAAGTG
GSN	TGCAGCTGAGGAACGGAAA	CACTCATTGCCCAGCCAGTA
HMOX1	AGAGAATGCTGAGTTCATGAGGAA	AGGCCATCACCAGCTTGAAG
CTSV	GAAGATTATATGGCGCGAATGAA	TGTATTCCCCATTGTGCAGTTC
APLN	CATGCCTTTCTGAAGCAGGACT	AGACCAATCTATGGAGGAGACATAACC
CDH13	GATTTCAGCAGAAAGTGTTCCATATC	CAGTCACTGAAGGTCAAGTTTAGAATTG
FAM101B	TGGCGAAGGAGTGGAGTTTG	ACTTGACCAAGGAGGTGTACCTTACT
CD97	GGGTTCAGCTCTTTTTCTGAGATC	CACTCGTTGATGTCGTCACAAGT
HOXA13	CCAAATGTACTGCCCCAAAGA	AGACCACGTCGGGCAGAGT
BEND7	GGGTGCAATAAAAGTCTTCACAGA	GGGCCAGGAAGCTTATCCA
PTGFR	AGCCCATTTCTGGTTACAATGG	GAGCAAAAAGTGTTGTTTCACAGGT
ABCA8	GAAGCCTTGAAAGATCTGGTATTTG	CCAGCTCCACTGTGACCAAGT
MAOA	TGGAGGAAGAACATATACTATAAGGAATGAG	GTTTTGGGTTGGTCCCACAT
HAPLN1	GGGCTGATCATCTTTCAGACAAC	CCATTTTCTGCTTGGATGTGAAT
NCAM2	TTAATGTGCCGCCAGCAAT	GCCCTGCAGGAAAATGTCAT
HAS1	CGCGAGGTCATGTACACAGC	CGAGTCACAGACCTGCACGT
Small-Interfering RNA (siRNA)
siRNA	SMARTpool Sense Sequences (5'-3')
siCTRL (D-001810-10)	(1) UGGUUUACAUGUCGACUAA (2) UGGUUUACAUGUUGUGUGA (3) UGGUUUACAUGUUUUCUGA (4) UGGUUUACAUGUUUUCCUA
siE2F1 (L-003259-00)	(1) UCGGAGAACUUUCAGAUCU (2) GAGAAGUCACGCUAUGAGA (3) GAGCAGAUGGUUAUGGUGA (4) GAACAGGGCCACUGACUCU
siELOVL2 (L-009531-01)	(1) CAUGAGCGCCGUCGUGAAA (2) CGGUCAUGAGCCACGAUAA (3) CAAUAUGUUUGGACCGCGA (4) ACUUAUAGCCUUAAACCAU
